# Supplementary material for: Molecular Modelling Study and Antibacterial Evaluation of Diphenylmethane Derivatives as Potential FabI Inhibitors
Source: Molecules. 2023 Mar 28;28(7):3000. doi: 10.3390/molecules28073000 (PMC10095751; doi:10.3390/molecules28073000)
Supplement: Supplementary file 1 [file molecules-28-03000-s001.zip]

Archive with 1 entries (1 files):
- molecules-2251475-supplementary.pdf
